# Supplementary material for: Contrasting geographic patterns of parasite and hantavirus diversity in the rodent Oligoryzomys longicaudatus (Rodentia, Cricetidae)
Source: PLoS Negl Trop Dis. 2026 Jun 26;20(6):e0014424. doi: 10.1371/journal.pntd.0014424 (PMC13345464; doi:10.1371/journal.pntd.0014424)
Supplement: S1 Table — For each study, the Author Year, title, and a Study ID are reported. When available the study ID is the DOI or PMID. The ‘Author Year’ field can be used as an identifier to find full study information from reports of ANDV, parasites, and genetic data. (XLSX) [file pntd.0014424.s001.xlsx]

## Sheet: Table_S1
Table S1. The information associated with records from our literature review. For each study, the Author Year, title, and a Study ID are reported. When available the study ID is the DOI or PMID. The ‘Author Year’ field can be used as an identifier to find full study information from reports of ANDV, parasites, and genetic data.
Author Year	Title	Study ID (DOI, PMID)
Alabi 2020	Molecular Survey and Genetic Diversity of Hemoplasmas in Rodents from Chile	doi:10.3390/microorganisms8101493
Alabí 2021	Genetic diversity of <i>Hepatozoon</i> spp. in rodents from Chile	https://doi.org/10.1590/S1984-29612021082
Andreo 2012	Summer-autumn distribution and abundance of the hantavirus host, Oligoryzomys longicaudatus, in northwestern Chubut, Argentina.	10.1644/11-MAMM-A-201.1
Bazán-León 2013	Fleas associated with non-flying small mammal communities from northern and central Chile: with new host and locality records	10.1111/mve.12005
Belmar-Lucero 2009	Range expansion of Oligoryzomys longicaudatus (Rodentia, Sigmodontinae) in Patagonian Chile, and first record of Hantavirus in the region	http://dx.doi.org/10.4067/S0716-078X2009000200008.
Botto-Mahan 2020	Prevalence, infected density or individual probability of infection? Assessing vector infection risk in the wild transmission of Chagas disease	ttps://doi.org/10.6084/m9.figshare.c.4862670
Cantoni 2001	Seasonal variation in prevalence of antibody to hantaviruses in rodents from southern Argentina	https://doi.org/10.1046/j.1365-3156.2001.00788.x
Carolina Silva-deLaFuente 2021	Chigger Mites (Acariformes: Trombiculidae) of Chiloe Island, Chile, With Descriptions of Two New Species and New Data on the Genus <i>Herpetacarus</i>	doi: 10.1093/jme/tjaa258
Cautivo 2014	Rapid Enzyme-Linked Immunosorbent Assay for the Detection of Hantavirus-Specific Antibodies in Divergent Small Mammals	https://doi.org/10.3390/v6052028
Correa 2015	Spatial distribution of an infectious disease in a small mammal community	DOI 10.1007/s00114-015-1304-5
Fuenzalida-Araya 2022	New records of<i> Gigantolaelaps</i><i> wolffsohni</i> (Mesostigmata: Laelapidae) in Chile, an ectoparasite of<i> Oligoryzomys</i><i> longicaudatus</i> (Rodentia: Cricetidae) : ecological aspects and relation to body size and sex of their host	https://doi.org/10.24349/nze0-ju8m
Gonzalez-Acuna 2003	Contribution to the knowledge of Phthiraptera (Anoplura, Hoplopleura) parasites on rodents in Chile	http://dx.doi.org/10.4067/S0717-65382003000100014.
González-Aguayo 2023	Evaluation of thA40e influence of biotic and abiotic factors on the prevalence and abundance of infestations of Mysolaelaps microspinosus (Fonseca, 1936) (Mesostigmata: Laelapidae) on Oligoryzomys longicaudatus (Bennett, in Chile	https://doi.org/10.24349/54md-k7v0
González-Ittig 2014	The molecular phylogenetics of the genus Oligoryzomys (Rodentia: Cricetidae) clarifies rodent host-hantavirus associations	10.1111/zoj.12133
Guglielmone 2005	Ixodes sigelos Keirans, Clifford & Corwin, 1976 (Acari: Ixodidae) in Argentina and southern Chile	https://doi.org/10.11158/saa.10.1.7
Guglielmone 2007	Additional observations on the morphology and hosts of Ixodes stilesi Neumann, 1911 (Acari: Ixodidae)	https://doi.org/10.11158/saa.12.2.7
Hastriter 2001	A collection of fleas (Siphonaptera) from the San Martin Reserve, Valdivia Province, Chile	https://biostor.org/reference/57075
Herrin 2012	Description of a new species of <i>Haemogamasus</i> (Mesostigmata, Laelapidae, Haemogamasinae) from Chubut, Rio Negro and Neuquen Provinces, Argentina	10.3897/zookeys.173.1592
Infante 2022	Cryptosporidium spp. and Giardia spp. in wild rodents: using occupancy models to estimate drivers of occurrence and prevalence in native forest and exotic Pinus radiata plantations from Central Chile	https://doi.org/10.1016/j.actatropica.2022.106635
Ivanova 2014	Borrelia chilensis, a new member of the Borrelia burgdorferi sensu lato complex that extends the range of this genospecies in the Southern Hemisphere	doi:10.1111/1462-2920.12310
Juan 2019	Mechanisms of Hantavirus Transmission in <i>Oligoryzomys longicaudatus</i>	https://doi.org/10.1007/s10393-019-01454-y
Landaeta-Aqueveque 2014	First record of <i>Litomosoides pardinasi</i> (Nematoda: Onchocercidae) in native and exotic rodents from Chile	DOI: 10.7550/rmb.44711
Landaeta-Aqueveque 2018	Phylogenetic and ecological factors affecting the sharing of helminths between native and introduced rodents in Central Chile	https://doi.org/ 10.1017/S0031182018000446
Lareschi 2010	Acari, Laelapidae (ectoparasite mites), central and southern Chile	doi: 10.15560/6.4.546
Larrieu 2008	HANTAVIRUS ANTIBODIES IN RODENTS AND HUMAN CASES WITH PULMONARY SYNDROME, RIO NEGRO, ARGENTINA	ISSN 0025-7680
Medina 2009	Ecology, Genetic Diversity, and Phylogeographic Structure of Andes Virus in Humans and Rodents in Chile	doi:10.1128/JVI.01057-08
Müller 2020	Molecular survey of Bartonella spp. in rodents and fleas from Chile	PII: S 0 1 6 8 - 1 7 0 2 ( 0 2 ) 0 0 1 2 9 - 6
Notarnicola 2011	Litomosoides pardinasi n. sp (Nematoda, Onchocercidae) from two species of cricetid rodents in Northern Patagonia, Argentina	DOI 10.1007/s00436-010-2051-3
Oda 2014- none	Effects of mammal host diversity and density on the infection level of Trypanosoma cruzi in sylvatic kissing bugs	doi: 10.1111/mve.12064
Ortiz 2004	Hantavirus in rodents of the VIII Region of Chile	http://dx.doi.org/10.4067/S0716-078X2004000200005
Padula 2004	Transmission study of Andes hantavirus infection in wild sigmodontine rodents	DOI: 10.1128/JVI.78.21.11972–11979.2004
Palma 2005	Phylogeography of Oligoryzomys longicaudatus (Rodentia: Sigmodontinae) in Temperate South America	10.1644/1545-1542(2005)086<0191:Poolrs>2.0.Co;2
Pinto 2005	First record of Cuterebra almeidai (Guimaraes and Carrera) from Argentina, new host records for Cuterebra apicalis Guerin-Meneville, and list of Cuterebra (Diptera: Oestridae) in the collection of the Instituto-Fundacion Miguel Lillo, Tucuman, Argentina	10.5281/zenodo.15985758.
Piudo 2005	Distribution and abundance of sigmodontine rodents in relation to hantavirus in Neuquen, Argentina	PMID: 16007965.
Piudo 2011	Rodent Community Structure and Andes Virus Infection in Sylvan and Peridomestic Habitats in Northwestern Patagonia, Argentina	DOI: 10.1089/vbz.2009.0242
Polop 2010	Temporal and Spatial Host Abundance and Prevalence of Andes Hantavirus in Southern Argentina	DOI: 10.1007/s10393-010-0333-y
Polop 2018	Factors associated with hantavirus infection in a wild host rodent from Cholila, Chubut Province, Argentina	https://doi.org/10.1016/j.mambio.2017.10.007
Riquelme 2021	Intestinal Helminths in Wild Rodents from Native Forest and Exotic Pine Plantations (Pinus radiata) in Central Chile	https://doi.org/10.3390/ani11020384
Rubio 2019	Exotic <i>Pinus radiata</i> Plantations do not Increase Andes Hantavirus Prevalence in Rodents	https://doi.org/10.1007/s10393-019-01443-1
Santodomingo 2022	Apicomplexans in small mammals from Chile, with the first report of the Babesia microti group in South American rodents	https://doi.org/10.1007/s00436-022-07452-4
Sepúlveda-García 2023	Molecular detection and characterization of<i> Bartonella</i> spp. in rodents from central and southern Chile, with emphasis on introduced rats<i> (Rattus</i> spp.)	https://doi.org/10.1016/j.cimid.2023.102026
ThomasSanchez 2020- Duplicate	Rodents as potential reservoirs for Borrelia spp. in northern Chile	https://doi.org/10.1590/S1984-29612020029
Torres-Pérez 2004	Peridomestic small mammals associated with confirmed cases of human hantavirus disease in southcentral Chile	PMID: 15031522
Torres-Pérez 2010	Andes virus infections in the rodent reservoir and in humans vary across contrasting landscapes in Chile	doi:10.1016/j.meegid.2009.07.004.
Torres-Pérez 2011	Spatial but not temporal co-divergence of a virus and its mammalian host	doi:10.1111/j.1365-294X.2011.05241.x.
Torres-Pérez 2019	A 19 Year Analysis of Small Mammals Associated with Human Hantavirus Cases in Chile	doi:10.3390/v11090848
Lessa 2010	Genetic footprints of late Quaternary climate change in the diversity of Patagonian-Fueguian rodents	10.1111/j.1365-294X.2010.04734.x
Gonzalez-Ittig 2010	Phylogenetic relationships among species of the genus Oligoryzomys (Rodentia, Cricetidae) from Central and South America	https://doi.org/10.1111/j.1463-6409.2010.00446.x
Rivera 2007	Molecular identification and phylogenetic relationships among the species of the genus Oligoryzomys (Rodentia, Cricetidae) present in Argentina, putative reservoirs of hantaviruses	https://doi.org/10.1111/j.1463-6409.2007.00273.x
