# Supplementary material for: Contrasting geographic patterns of parasite and hantavirus diversity in the rodent Oligoryzomys longicaudatus (Rodentia, Cricetidae)
Source: PLoS Negl Trop Dis. 2026 Jun 26;20(6):e0014424. doi: 10.1371/journal.pntd.0014424 (PMC13345464; doi:10.1371/journal.pntd.0014424)
Supplement: S2 Table — It reports the Author, Year of the paper, the start and end year of the study, the type of parasite, the parasite name, the method of analysis, the country, region, locality, and the latitude and longitude. (XLSX) [file pntd.0014424.s002.xlsx]

## Sheet: Table_S2
Table S2. This table reports the results of parasites found associated with Oligoryzomys longicaudatus from our literature review. It reports the Author, Year of the paper, the start and end year of the study, the type of parasite, the parasite name, the method of analysis, the country, region, locality, and the latitude and longitude.
Reference	Start	End	Type	Parasite	Method	Country	Region	Locality	Longitude	Latitude
Alabi 2020	2014	2016	bacteria	Hemoplasma	PCR	Chile	Los Rios		-73.24	-39.79
Alabí 2021	2016	2017	protozoa	Hepatozoon	PCR	Chile	Los Rios	Valdivia	-73.23	-39.78
Andreo 2012	2007	2009	virus	ANDV	ELISA	Argentina	Chubut	Leleque	-71.05	-42.38
Andreo 2012	2007	2009	virus	ANDV	ELISA	Argentina	Chubut	Valle el Cajon	-71.35	-42.46
Andreo 2012	2007	2009	virus	ANDV	ELISA	Argentina	Chubut	Los Murmullos	-71.55	-42.54
Bazán-León 2013	2008	2009	flea	Hectopsylla cypha	Field collection	Chile	Coquimbo	Parque Nacional Fray Jorge	-71.69	-30.65
Bazán-León 2013	2008	2009	flea	Neotyphloceras chilensis	Field collection	Chile	Coquimbo	Parque Nacional Fray Jorge	-71.69	-30.65
Bazán-León 2013	2008	2009	flea	Neotyphloceras crassispina crassispina	Field collection	Chile	Coquimbo	Parque Nacional Fray Jorge	-71.69	-30.65
Belmar-Lucero 2009	2006	2007	virus	ANDV	SIA/RTPCR	Chile	Magallenes	Puntas Arenas	-70.92	-53.63
Botto-Mahan 2020, Correa 2015	2010	2013	protozoa	Trypanosoma cruzi	PCR	Chile	Coquimbo	Reserva Nacional Las Chinchillas	-71.1	-31.5
Campbell 2015	2011		virus	ANDV	ELISA/ RTPCR	Chile	Araucanía	Villarica	-71.75	-39.42
Cantoni 2001	1996	1997	virus	ANDV	EIA/RT-PCR	Argentina	Rio Negro	Bariloche	-71.45	-41.15
CarolinaSilva-deLa Fuente 2021	2018	2020	mite	Quadraseta chiloensis	Field collection	Chile	Los Lagos		-73.95	-42.57
Fuenzalida-Araya 2022	2010	2019	mite	Gigantolaelaps wolffsohni	Field Collection	Chile	Araucanía	Angol	-72.72	-37.8
Fuenzalida-Araya 2022	2010	2019	mite	Gigantolaelaps wolffsohni	Field Collection	Chile	Araucanía	Gorbea	-72.68	-39.1
Fuenzalida-Araya 2022	2010	2019	mite	Gigantolaelaps wolffsohni	Field Collection	Chile	Aysen	Parque Nacional Patagonia	-72.48	-47.12
Fuenzalida-Araya 2022	2010	2019	mite	Gigantolaelaps wolffsohni	Field Collection	Chile	Aysen	Parque Nacional Tamango	-72.43	-47.18
Fuenzalida-Araya 2022	2010	2019	mite	Gigantolaelaps wolffsohni	Field Collection	Chile	Bio Bio	Parque Nacional Nonguén	-72.98	-36.9
Fuenzalida-Araya 2022	2010	2019	mite	Gigantolaelaps wolffsohni	Field Collection	Chile	Bio Bio	Parque Nacional Laguna del Laja	-71.25	-37.35
Fuenzalida-Araya 2022	2010	2019	mite	Gigantolaelaps wolffsohni	Field Collection	Chile	Bio Bio	Parque Nacional Nahuelbuta	-72.98	-37.78
Fuenzalida-Araya 2022	2010	2019	mite	Gigantolaelaps wolffsohni	Field Collection	Chile	Bio Bio	Santa Elena	-72.13	-37.92
Fuenzalida-Araya 2022	2010	2019	mite	Gigantolaelaps wolffsohni	Field Collection	Chile	Coquimbo	Parque Nacional Fray Jorge	-71.65	-30.65
Fuenzalida-Araya 2022	2010	2019	mite	Gigantolaelaps wolffsohni	Field Collection	Chile	Coquimbo	Reserva Nacional Las Chinchillas	-71.17	-31.63
Fuenzalida-Araya 2022	2010	2019	mite	Gigantolaelaps wolffsohni	Field Collection	Chile	Los Lagos	Puyehue	-72.6	-40.68
Fuenzalida-Araya 2022	2010	2019	mite	Gigantolaelaps wolffsohni	Field Collection	Chile	Los Lagos	Hornopirén	-72.47	-41.97
Fuenzalida-Araya 2022	2010	2019	mite	Gigantolaelaps wolffsohni	Field Collection	Chile	Los Lagos	Parque Nacional Chiloé	-74.02	-42.1
Fuenzalida-Araya 2022	2010	2019	mite	Gigantolaelaps wolffsohni	Field Collection	Chile	Los Rios	Bosque San Martín experimental station	-73	-39.63
Fuenzalida-Araya 2022	2010	2019	mite	Gigantolaelaps wolffsohni	Field Collection	Chile	Maule	Parque Inglés	-70.99	-35.47
Fuenzalida-Araya 2022	2010	2019	mite	Gigantolaelaps wolffsohni	Field Collection	Chile	Maule	Reserva Nacional Altos de Lircay	-70.94	-35.59
Fuenzalida-Araya 2022	2010	2019	mite	Gigantolaelaps wolffsohni	Field Collection	Chile	Ñuble	Quilmo	-72.14	-36.67
Fuenzalida-Araya 2022	2010	2019	mite	Gigantolaelaps wolffsohni	Field Collection	Chile	O'Higgins	Sierras de Bellavista	-70.75	-34.8
Fuenzalida-Araya 2022	2010	2019	mite	Gigantolaelaps wolffsohni	Field Collection	Chile	O'Higgins	Termas del Flaco	-70.44	-34.95
Fuenzalida-Araya 2022	2010	2019	mite	Gigantolaelaps wolffsohni	Field Collection	Chile	Valparaíso	Parque Nacional La Campana	-71.15	-32.92
Fuenzalida-Araya 2022	2010	2019	mite	Gigantolaelaps wolffsohni	Field Collection	Chile	Valparaíso	Reserva Nacional Lago Peñuelas	-71.48	-33.17
Gonzalez-Acuna 2003	2002		lice	Hoplopleura travassosi	Field collection	Chile	Aysen	Coyhaique	-72.07	-45.57
Gonzalez-Acuna 2003	2002		lice	Hoplopleura travassosi	Field collection	Chile	Maule	Talca	-71.66	-35.43
Guglielmone 2005	2001		tick	Ixodes sigelos	Field collection	Chile	Aysen	Lago General Carrera	-72	-46.43
Guglielmone 2007	2005		tick	Ixodes stilesi	Field collection	Chile	Los Rios	Valdivia	-74.25	-39.63
Hastriter 2001	1987		flea	Ctenoparia topali	Field collection	Chile	Aysen	Coyhaique	-72.07	-45.57
Hastriter 2001	1987		flea	Sphinctopsylla ares	Field collection	Chile	Aysen	Coyhaique	-72.07	-45.57
Hastriter 2001	1972		flea	Sphinctopsylla ares	Field collection	Chile	Coquimbo	Parque Nacional Fray Jorge	-71.69	-30.65
Hastriter 2001	1999		flea	Chiliopsylla allophyla allophyla	Field collection	Chile	Los Lagos	Parque Nacional Chiloe	-74.02	-42.1
Hastriter 2001	1985		flea	Ctenoparia topali	Field collection	Chile	Los Lagos	Puerto Carmen	-73.76	-43.15
Hastriter 2001	1986		flea	Sphinctopsylla ares	Field collection	Chile	Los Lagos	Puerto Octay	-72.9	-40.97
Hastriter 2001	1999		flea	Barreropsylla excelsa	Field collection	Chile	Los Rios	Reserva San Martin	-73.12	-39.63
Hastriter 2001	1999		flea	Ctenoparia inopinata	Field collection	Chile	Los Rios	Reserva San Martin	-73.12	-39.63
Hastriter 2001	1999		flea	Sphinctopsylla ares	Field collection	Chile	Los Rios	Reserva San Martin	-73.12	-39.63
Hastriter 2001	1999		flea	Tetrapsyllus rhombus	Field collection	Chile	Los Rios	Reserva San Martin	-73.12	-39.63
Hastriter 2001	1987	1988	flea	Barreropsylla excelsa	Field collection	Argentina	Neuquen	Lake Norquinco	-71.29	-39.14
Hastriter 2001	1987	1988	flea	Tetrapsyllus rhombus	Field collection	Argentina	Neuquen	Pampa de Hui Hui	-71.29	-39.37
Hastriter 2001			flea	Tetrapsyllus tantillus	Field collection	Argentina	Neuquen	Lake Norquinco	-71.29	-39.14
Hastriter 2001	1987	1988	flea	Ctenoparia topali	Field collection	Argentina	Rio Negro	Lake Norquinco	-71.29	-39.14
Hastriter 2001	1987	1988	flea	Sphinctopsylla ares	Field collection	Argentina	Rio Negro	Lake Norquinco	-71.29	-39.14
Hastriter 2001	1952	1954	flea	Sphinctopsylla ares	Field collection	Argentina	Rio Negro	Lake Nahuel Huapi	-71.34	-41.09
Hastriter 2001	1961		flea	Tetrapsyllus rhombus	Field collection	Argentina	Rio Negro	El Bolson	-71.58	-41.98
Hastriter 2001	1955		flea	Tetrapsyllus tantillus	Field collection	Argentina	Rio Negro	Lake Nahuel Huapi	-71.34	-41.09
Hastriter 2001	1954		mite	Chiliopsylla allophyla allophyla	Field collection	Argentina	Rio Negro	Lake Nahuel Huapi	-71.34	-41.09
Herrin 2012	2007		mite	Haemogamasus alongipilis	Field Collection	Argentina	Rio Negro	Parque Municipal Llao Llao	-71.54	-41.05
Infante 2022	2016	2017	apicomplexan	Cryptosporidium	Field collection	Chile	Maule	Tregualemu	-72.73	-35.97
Infante 2022	2016	2017	protozoa	Giardia	Field collection	Chile	Maule	Tregualemu	-72.73	-35.97
Ivanova 2014	2011		tick	Ixodes stilesi	Field collection	Chile	Los Rios	Valdivia	-73.12	-39.63
Juan 2019	2011	2013	virus	ANDV	ELISA	Argentina	Chubut	Cholila	-71.45	-42.52
Landaeta-Aqueveque 2014	2014		nematode	Litomosoides pardinasi	Field Collection	Chile	Maule	Los Queñes	-70.76	-35.14
Landaeta-Aqueveque 2014	2014		nematode	Litomosoides pardinasi	Field Collection	Chile	Santiago Metropolitian	Polpaico	-70.88	-33.15
Landaeta-Aqueveque 2014	2014		nematode	Litomosoides pardinasi	Field Collection	Chile	Santiago Metropolitian	Rinconada de Maipú	-70.82	-33.48
Landaeta-Aqueveque 2014	2014		nematode	Litomosoides pardinasi	Field Collection	Chile	Santiago Metropolitian	Calera de Tango	-70.78	-33.63
Landaeta-Aqueveque 2018	2002	2011	nematode	Litomosoides pardinasi	Field Collection	Chile	Metropolitan	Rinconada de Maipú	-70.81	-33.51
Landaeta-Aqueveque 2018	2002	2011	nematode	Litomosoides pardinasi	Field Collection	Chile	Metropolitan	La Batalla	-70.77	-33.5
Landaeta-Aqueveque 2018	2002	2011	nematode	Physaloptera calnuensis	Field Collection	Chile	Metropolitan	Universidad de Chile	-70.67	-33.45
Landaeta-Aqueveque 2018	2002	2011	nematode	Physaloptera calnuensis	Field Collection	Chile	Metropolitan	Rinconada de Maipú	-70.81	-33.51
Landaeta-Aqueveque 2018	2002	2011	nematode	Pterygodermatites (Paucipectines)	Field Collection	Chile	Metropolitan	Universidad de Chile	-70.67	-33.45
Landaeta-Aqueveque 2018	2002	2011	nematode	Syphacia	Field Collection	Chile	Metropolitan	Rinconada de Maipú	-70.81	-33.51
Lareschi 2010			flea	Lukoschus maresi	Field Collection	Argentina	Neuquen	Lago Alumine	-71.13	-38.92
Lareschi 2010	2009		mite	Gigantolaelaps wolffsohni	Field Collection	Chile	Aysen	La Junta Aysen	-72.38	-43.95
Lareschi 2010	2009		mite	Mysolaelaps microspinosus	Field Collection	Chile	Aysen	La Junta Aysen	-72.38	-43.95
Lareschi 2010	2009		mite	Gigantolaelaps wolffsohni	Field Collection	Chile	Bio Bio	Concepcion	-73.05	-36.77
Lareschi 2010	2009		mite	Mysolaelaps microspinosus	Field Collection	Chile	Bio Bio	Concepcion	-73.05	-36.77
Lareschi 2010	2009		mite	Gigantolaelaps wolffsohni	Field Collection	Chile	Maule	Rio Melado	-71.08	-35.85
Lareschi 2010			mite	Mysolaelaps microspinosus	Field Collection	Argentina	Tucuman		-65.34	-26.94
Lareschi 2010	2009		mite	Gigantolaelaps wolffsohni	Field Collection	Chile	Valparaiso	Valparaiso	-71.6	-33.05
Larrieu 2008	2002		virus	ANDV	ELISA	Argentina	Rio Negro	Bariloche	-71.45	-41.15
Larrieu 2008	2000		virus	ANDV	ELISA	Argentina	Rio Negro	Bariloche	-71.45	-41.15
Medina 2005	2000	2006	virus	ANDV	ELISA/ RTPCR	Chile	Araucanía	Carahue	-73.12	-38.52
Medina 2005	2000	2006	virus	ANDV	ELISA/ RTPCR	Chile	Araucanía	Temuco	-72.61	-38.69
Medina 2005	2000	2006	virus	ANDV	ELISA/ RTPCR	Chile	Araucanía	Parque Nacional Villarrica	-71.83	-39.46
Medina 2005	2000	2006	virus	ANDV	ELISA/ RTPCR	Chile	Araucanía	Parque Nacional Huerquehue	-71.73	-39.17
Medina 2005	2000	2006	virus	ANDV	ELISA/ RTPCR	Chile	Aysen	Coyhaique	-72.07	-45.57
Medina 2005	2000	2006	virus	ANDV	ELISA/ RTPCR	Chile	Aysen	Aysen	-72.7	-45.4
Medina 2005	2000	2006	virus	ANDV	ELISA/ RTPCR	Chile	Aysen	Reserva Nacional Rio Simpson	-72.32	-45.46
Medina 2005	2000	2006	virus	ANDV	ELISA/ RTPCR	Chile	Aysen	Chile Chico	-71.72	-46.55
Medina 2005	2000	2006	virus	ANDV	ELISA/ RTPCR	Chile	Bio Bio	Tome	-72.95	-36.62
Medina 2005	2000	2006	virus	ANDV	ELISA/ RTPCR	Chile	Bio Bio	Tucapel	-71.95	-37.28
Medina 2005	2000	2006	virus	ANDV	ELISA/ RTPCR	Chile	Bio Bio	Quilleco	-71.97	-37.47
Medina 2005	2000	2006	virus	ANDV	ELISA/ RTPCR	Chile	Coquimbo	Parque Nacional Fray Jorge	-71.69	-30.65
Medina 2005	2000	2006	virus	ANDV	ELISA/ RTPCR	Chile	Coquimbo	Los Vilos	-71.48	-32.16
Medina 2005	2000	2006	virus	ANDV	ELISA/ RTPCR	Chile	Los Rios	Panguipulli	-72.23	-39.74
Medina 2005	2000	2006	virus	ANDV	ELISA/ RTPCR	Chile	Los Rios	Neltume	-71.95	-39.8
Medina 2005	2000	2006	virus	ANDV	ELISA/ RTPCR	Chile	Maule	Duao	-72.18	-34.9
Medina 2005	2000	2006	virus	ANDV	ELISA/ RTPCR	Chile	Maule	Curico	-71.25	-34.98
Medina 2005	2000	2006	virus	ANDV	ELISA/ RTPCR	Chile	Maule	Los Ruiles	-72.51	-35.83
Medina 2005	2000	2006	virus	ANDV	ELISA/ RTPCR	Chile	O'Higgins	Picarquin	-70.63	-33.96
Medina 2005	2000	2006	virus	ANDV	ELISA/ RTPCR	Chile	O'Higgins	San Fernando	-70.78	-34.77
Medina 2005	2000	2006	virus	ANDV	ELISA/ RTPCR	Chile	Santiago Metropolitian	San Carlos de Apoquindo	-70.49	-33.47
Medina 2005	2000	2006	virus	ANDV	ELISA/ RTPCR	Chile	Santiago Metropolitian	Quebrada de Plata	-70.92	-33.5
Müller 2020	1997		bacteria	Bartonella	PCR	Chile	Los Rios	Corral Commune	-73.44	-39.89
Notarnicola 2011	2001		nematode	Litomosoides pardinasi	Field Collection	Argentina	Neuquen	Chos Malal	-70.27	-37.38
Ortiz 2004	1998		virus	ANDV	ELISA	Chile	Bio Bio	Peralillo	-71.47	-37.98
Ortiz 2004	1998		virus	ANDV	ELISA	Chile	Bio Bio	Quepuca-Ralco	-71.47	-38.02
Padula 2004	2001	2002	virus	ANDV	ELISA	Chile	Los Rios	San Martin Experimental Reserve	-73	-39.63
Pinto 2005	2004		fly	Cuterebra apicalis	Field collection	Argentina	Tucuman	Horco Molle	-65.32	-26.79
Piudo 2005	2001	2002	virus	ANDV	ELISA	Argentina	Neuquen	Paraje el contra	-71.37	-39.79
Piudo 2005	2001	2002	virus	ANDV	ELISA	Argentina	Neuquen	Paraje San Cabao	-71.11	-39.92
Piudo 2005	2001	2002	virus	ANDV	ELISA	Argentina	Neuquen	Villa La Angostura	-71.64	-40.75
Piudo 2011	2003	2004	virus	ANDV	ELISA	Argentina	Neuquen	Paraje el contra	-71.37	-39.78
Piudo 2011	2003	2004	virus	ANDV	ELISA	Argentina	Neuquen	Paraje San Cabao	-71.13	-39.91
Piudo 2011	2003	2004	virus	ANDV	ELISA	Argentina	Neuquen	Villa La Angostura	-71.59	-40.75
Polop 2010	2003	2008	virus	ANDV	Serology	Argentina	Chubut	Cholila	-71.45	-42.52
Polop 2018	2003	2008	virus	ANDV	Serology	Argentina	Chubut	Cholila	-71.45	-42.52
Riquelme 2021	2016	2017	nematode	Capillaria	Coprological	Chile	Maule	Tregualemu	-72.73	-35.97
Riquelme 2021	2016	2017	nematode	Hymenolepis	Coprological	Chile	Maule	Tregualemu	-72.73	-35.97
Riquelme 2021	2016	2017	nematode	Physaloptera	Coprological	Chile	Maule	Tregualemu	-72.73	-35.97
Riquelme 2021	2016	2017	nematode	Strongyldia	Coprological	Chile	Maule	Tregualemu	-72.73	-35.97
Riquelme 2021	2016	2017	nematode	Syphacia	Coprological	Chile	Maule	Tregualemu	-72.73	-35.97
Rubio 2019	2016	2017	virus	ANDV	SIA	Chile	Maule	Tregualemu	-72.73	-35.97
Santodomingo 2022	2018		protozoa	Hepatozoon	PCR	Chile	Arica and Parinacota	Socoroma	-69.6	-18.26
Sepúlveda-García 2023	2019	2021	bacteria	Bartonella	PCR	Chile	Araucanía	Huelemolle	-71.7	-39.25
ThomasSanchez 2020	2018		bacteria	Borrelia	PCR	Chile	Coquimbo		-71.69	-30.65
Torres-Pérez 2004	2001	2002	virus	ANDV	Serology	Chile	Bio Bio	Tucapel	-71.78	-37.23
Torres-Pérez 2004	2001	2002	virus	ANDV	Serology	Chile	Maule	Longavi	-71.5	-36.02
Torres-Pérez 2004	2001	2002	virus	ANDV	Serology	Chile	O'Higgins	Coya	-70.53	-34.18
Torres-Pérez 2004	2001	2002	virus	ANDV	Serology	Chile	O'Higgins	San Fernando	-70.77	-34.77
Torres-Pérez 2019	2014		virus	ANDV	Serology	Chile	Araucanía	Llanquén	-71.3	-38.15
Torres-Pérez 2019	2008		virus	ANDV	Serology	Chile	Araucanía	Lago Colico	-71.97	-39.06
Torres-Pérez 2019	2013		virus	ANDV	Serology	Chile	Araucanía	Boroa Norte	-73.08	-39.29
Torres-Pérez 2019	2004		virus	ANDV	Serology	Chile	Bio Bio	Agua Tenida	-72.8	-36.64
Torres-Pérez 2019	2002		virus	ANDV	Serology	Chile	Bio Bio	Forestal Millalemu	-71.79	-37.24
Torres-Pérez 2019	2018		virus	ANDV	Serology	Chile	Bio Bio	Cañicura	-72.69	-37.54
Torres-Pérez 2019	2013		virus	ANDV	Serology	Chile	Los Lagos	Rupanquito	-72.78	-40.77
Torres-Pérez 2019	2011		virus	ANDV	Serology	Chile	Los Lagos	El Cabrito	-72.41	-40.91
Torres-Pérez 2019	2006		virus	ANDV	Serology	Chile	Los Lagos	Paso El Leon	-71.83	-41.53
Torres-Pérez 2019	2013		virus	ANDV	Serology	Chile	Los Rios	Fundo Miraflores	-72.63	-39.54
Torres-Pérez 2019	2003		virus	ANDV	Serology	Chile	Los Rios	Campamento Vientos del Sur	-73.2	-39.82
Torres-Pérez 2019	2003		virus	ANDV	Serology	Chile	Maule	Retupel	-72.46	-36.02
Torres-Pérez 2019	2003		virus	ANDV	Serology	Chile	Maule	Duao	-72.15	-34.88
Torres-Pérez 2019	2018		virus	ANDV	Serology	Chile	Maule	Escuela Quilpoco	-71.35	-34.96
Torres-Pérez 2019	2004		virus	ANDV	Serology	Chile	Maule	El Trapiche	-71.32	-34.98
Torres-Pérez 2019	2012		virus	ANDV	Serology	Chile	Maule	Los Queñes	-70.77	-35.13
Torres-Pérez 2019	2002		virus	ANDV	Serology	Chile	Maule	Canal Melado	-71.5	-36.02
Torres-Pérez 2019	2003		virus	ANDV	Serology	Chile	Ñuble	Chillán-Pinto	-72	-36.65
Torres-Pérez 2019	2002		virus	ANDV	Serology	Chile	O'Higgins	San Fernando	-70.78	-34.77
Torres-Pérez 2019	2002		virus	ANDV	Serology	Chile	O'Higgins	Coya	-70.53	-34.19
Torres-Pérez 2019	2012		virus	ANDV	Serology	Chile	O'Higgins	El Sauce	-70.99	-34.82
Torres-Pérez 2019	2013		virus	ANDV	Serology	Chile	Valparaíso	La Palma	-71.21	-32.91
