# Supplementary material for: Contrasting geographic patterns of parasite and hantavirus diversity in the rodent Oligoryzomys longicaudatus (Rodentia, Cricetidae)
Source: PLoS Negl Trop Dis. 2026 Jun 26;20(6):e0014424. doi: 10.1371/journal.pntd.0014424 (PMC13345464; doi:10.1371/journal.pntd.0014424)
Supplement: S3 Table — Data reported include locality, region, country, reference, latitude, longitude, collection period, and GenBank Accession number. (XLSX) [file pntd.0014424.s003.xlsx]

## Sheet: Table_S3
Table S3. The data associated with S segment sequences of Andes virus available through GenBank. Data reported include locality, region, country, reference, latitude, longitude, collection period, and GenBank Accession number.
Extracted	Segment	Accession	Country	Region	Locality	Latitude	Longitude
Medina 2009	S	EU241683	Chile	Araucanía	Carahue	-38.5153	-73.1164
Medina 2009	S	EU241697	Chile	Araucanía	Temuco	-38.6889	-72.6133
Medina 2009	S	EU241696	Chile	Araucanía	Parque Nacional Villarrica	-39.4578	-71.8258
Medina 2009	S	EU241695	Chile	Araucanía	Parque Nacional Huerquehue	-39.1719	-71.7278
Medina 2009	S	EU241686	Chile	Aysen	Coyhaique	-45.5667	-72.0667
Medina 2009	S	AF291702	Chile	Aysen	Aysen	-45.4	-72.7
Medina 2009	S	AF482712	Chile	Aysen	Aysen	-45.4	-72.7
Medina 2009	S	EU241701	Chile	Aysen	Reserva Nacional Rio Simpson	-45.4617	-72.3225
Medina 2009	S	EU241700	Chile	Aysen	Reserva Nacional Rio Simpson	-45.4617	-72.3225
Medina 2009	S	EU241685	Chile	Aysen	Chile Chico	-46.55	-71.7167
Medina 2009	S	EU241702	Chile	Aysen	Chile Chico	-46.55	-71.7167
Medina 2009	S	EU241680	Chile	Bio Bio	Tome	-36.6167	-72.95
Medina 2009	S	EU241694	Chile	Bio Bio	Tucapel	-37.2833	-71.95
Medina 2009	S	EU241682	Chile	Bio Bio	Quilleco	-37.4667	-71.9667
Medina 2009	S	EU241681	Chile	Bio Bio	Quilleco	-37.4667	-71.9667
Medina 2009	S	EU241690	Chile	Coquimbo	Parque Nacional Fray Jorge	-30.6494	-71.6872
Medina 2009	S	EU241689	Chile	Coquimbo	Parque Nacional Fray Jorge	-30.6494	-71.6872
Medina 2009	S	EU241665	Chile	Coquimbo	Los Vilos	-32.1581	-71.4839
Medina 2009	S	EU241699	Chile	Los Rios	Panguipulli	-39.7367	-72.2275
Medina 2009	S	EU241698	Chile	Los Rios	Panguipulli	-39.7367	-72.2275
Medina 2009	S	EU241676	Chile	Maule	Duao	-34.8972	-72.18
Medina 2009	S	EU241675	Chile	Maule	Duao	-34.8972	-72.18
Medina 2009	S	EU241692	Chile	Maule	Curico	-34.9833	-71.25
Medina 2009	S	EU241693	Chile	Maule	Los Ruiles	-35.8339	-72.5094
Medina 2009	S	EU241674	Chile	O'Higgins	Picarquin	-33.9597	-70.6281
Medina 2009	S	EU241673	Chile	O'Higgins	San Fernando	-34.7664	-70.7761
Medina 2009	S	EU241667	Chile	Santiago Metropolitian	San Carlos de Apoquindo	-33.4689	-70.4853
Medina 2009	S	EU241666	Chile	Santiago Metropolitian	San Carlos de Apoquindo	-33.4689	-70.4853
Medina 2009	S	EU241691	Chile	Santiago Metropolitian	San Carlos de Apoquindo	-33.4689	-70.4853
Medina 2009	S	EU241671	Chile	Santiago Metropolitian	Quebrada de Plata	-33.5	-70.9167
