# Supplementary material for: Contrasting geographic patterns of parasite and hantavirus diversity in the rodent Oligoryzomys longicaudatus (Rodentia, Cricetidae)
Source: PLoS Negl Trop Dis. 2026 Jun 26;20(6):e0014424. doi: 10.1371/journal.pntd.0014424 (PMC13345464; doi:10.1371/journal.pntd.0014424)
Supplement: S4 Table — Data reported include reference, locus, GenBank accession, country, region, locality, longitude, and latitude. (XLSX) [file pntd.0014424.s004.xlsx]

## Sheet: Table S4
Table S4. The data associated with cytochrome b sequences from Oligoryzomys longicaudatus available through GenBank collected from our literature review. Data reported include reference, locus, GenBank accession, country, region, locality, longitude, and latitude.
Extracted	Locus	Accession	Country	Province	Locality	Longitude	Latitude
Palma et al. (2005)	CytB	AF346566	Chile	Araucania	Parque Nacional Villaricca	-71.83	-39.46
Torres-Pérez 2010, Torres-Perez 2011	CytB	GQ282559	Chile	Araucania	Parque Nacional Villaricca	-71.83	-39.46
Torres-Pérez 2010, Torres-Perez 2011	CytB	GQ282560	Chile	Araucania	Parque Nacional Villaricca	-71.83	-39.46
Torres-Pérez 2010, Torres-Perez 2011	CytB	GQ282561	Chile	Araucania	Parque Nacional Villaricca	-71.83	-39.46
Torres-Pérez 2010, Torres-Perez 2011	CytB	GQ282562	Chile	Araucania	Parque Nacional Villaricca	-71.83	-39.46
Torres-Pérez 2010, Torres-Perez 2011	CytB	GQ282563	Chile	Araucania	Parque Nacional Villaricca	-71.83	-39.46
Torres-Pérez 2010, Torres-Perez 2011	CytB	GQ282564	Chile	Araucania	Parque Nacional Villaricca	-71.83	-39.46
Torres-Pérez 2010, Torres-Perez 2011	CytB	GQ282565	Chile	Araucania	Parque Nacional Villaricca	-71.83	-39.46
Torres-Pérez 2010, Torres-Perez 2011	CytB	GQ282566	Chile	Araucania	Parque Nacional Villaricca	-71.83	-39.46
Torres-Pérez 2010, Torres-Perez 2011	CytB	GQ282567	Chile	Araucania	Parque Nacional Villaricca	-71.83	-39.46
Lessa 2010	CytB	AF346569	Chile	Araucania	Temuco	-72.63	-38.73
Palma et al. (2005)	CytB	AF346571	Chile	Araucanía	Carahue	-73.12	-38.52
Torres-Perez 2011	CytB	JN034477	Chile	Araucanía	Carahue	-73.12	-38.52
Torres-Perez 2011	CytB	JN034478	Chile	Araucanía	Carahue	-73.12	-38.52
Torres-Perez 2011	CytB	JN034479	Chile	Araucanía	Carahue	-73.12	-38.52
Torres-Perez 2011	CytB	JN034480	Chile	Araucanía	Carahue	-73.12	-38.52
Torres-Perez 2011	CytB	JN034481	Chile	Araucanía	Carahue	-73.12	-38.52
Torres-Perez 2011	CytB	JN034482	Chile	Araucanía	Carahue	-73.12	-38.52
Torres-Perez 2011	CytB	JN034524	Chile	Araucanía	Parque Nacional Huerquehue	-71.73	-39.17
Torres-Pérez 2010, Torres-Perez 2011	CytB	GQ282552	Chile	Araucanía	Parque Nacional Nahuelbuta	-72.98	-37.78
Torres-Pérez 2010, Torres-Perez 2011	CytB	GQ282553	Chile	Araucanía	Parque Nacional Nahuelbuta	-72.98	-37.78
Torres-Pérez 2010, Torres-Perez 2011	CytB	GQ282554	Chile	Araucanía	Parque Nacional Nahuelbuta	-72.98	-37.78
Torres-Pérez 2010, Torres-Perez 2011	CytB	GQ282555	Chile	Araucanía	Parque Nacional Nahuelbuta	-72.98	-37.78
Torres-Pérez 2010, Torres-Perez 2011	CytB	GQ282556	Chile	Araucanía	Parque Nacional Nahuelbuta	-72.98	-37.78
Torres-Pérez 2010, Torres-Perez 2011	CytB	GQ282557	Chile	Araucanía	Parque Nacional Nahuelbuta	-72.98	-37.78
Torres-Pérez 2010, Torres-Perez 2011	CytB	GQ282558	Chile	Araucanía	Parque Nacional Nahuelbuta	-72.98	-37.78
Palma et al. (2005)	CytB	AY275692	Chile	Araucanía	Parque Nacional Villaricca	-71.82	-39.46
Palma et al. (2005)	CytB	AY275693	Chile	Araucanía	Quetrupillán	-71.79	-39.43
Palma et al. (2005)	CytB	AY275691	Chile	Araucanía	Temuco	-72.61	-38.69
Santodomingo 2022	CytB	MW883580	Chile	Arica and Parinacota	Socoroma	-69.6	-18.26
Torres-Perez 2011	CytB	JN034503	Chile	Aysén	Chile Chico	-71.72	-46.55
Torres-Perez 2011	CytB	JN034504	Chile	Aysén	Chile Chico	-71.72	-46.55
Torres-Perez 2011	CytB	JN034505	Chile	Aysén	Chile Chico	-71.72	-46.55
Torres-Perez 2011	CytB	JN034506	Chile	Aysén	Chile Chico	-71.72	-46.55
Torres-Perez 2011	CytB	JN034507	Chile	Aysén	Chile Chico	-71.72	-46.55
Torres-Perez 2011	CytB	JN034508	Chile	Aysén	Chile Chico	-71.72	-46.55
Torres-Perez 2011	CytB	JN034509	Chile	Aysén	Chile Chico	-71.72	-46.55
Torres-Perez 2011	CytB	JN034510	Chile	Aysén	Chile Chico	-71.72	-46.55
Torres-Perez 2011	CytB	JN034511	Chile	Aysén	Chile Chico	-71.72	-46.55
Torres-Perez 2011	CytB	JN034512	Chile	Aysén	Chile Chico	-71.72	-46.55
Torres-Pérez 2010, Torres-Perez 2011	CytB	GQ282595	Chile	Aysén	Lago Atravesado	-72.28	-45.68
Torres-Pérez 2010, Torres-Perez 2011	CytB	GQ282596	Chile	Aysén	Lago Atravesado	-72.28	-45.68
Torres-Pérez 2010, Torres-Perez 2011	CytB	GQ282597	Chile	Aysén	Lago Atravesado	-72.28	-45.68
Torres-Pérez 2010, Torres-Perez 2011	CytB	GQ282598	Chile	Aysén	Lago Atravesado	-72.28	-45.68
Torres-Pérez 2010, Torres-Perez 2011	CytB	GQ282599	Chile	Aysén	Lago Atravesado	-72.28	-45.68
Torres-Pérez 2010, Torres-Perez 2011	CytB	GQ282600	Chile	Aysén	Lago Atravesado	-72.28	-45.68
Torres-Pérez 2010, Torres-Perez 2011	CytB	GQ282601	Chile	Aysén	Lago Atravesado	-72.28	-45.68
Torres-Pérez 2010, Torres-Perez 2011	CytB	GQ282602	Chile	Aysén	Lago Atravesado	-72.28	-45.68
Torres-Pérez 2010, Torres-Perez 2011	CytB	GQ282603	Chile	Aysén	Lago Atravesado	-72.28	-45.68
Palma et al. (2005)	CytB	AF346567	Chile	Aysén	Mininco	-71.86	-45.52
Palma et al. (2005)	CytB	AY275697	Chile	Aysén	Mininco	-71.79	-45.51
Palma et al. (2005)	CytB	AY275699	Chile	Aysén	Río Ibanez	-72.58	-46.09
Torres-Pérez 2010, Torres-Perez 2011	CytB	GQ282586	Chile	Aysén	Río Ibanez	-72.58	-46.09
Torres-Pérez 2010, Torres-Perez 2011	CytB	GQ282587	Chile	Aysén	Río Ibanez	-72.58	-46.09
Torres-Pérez 2010, Torres-Perez 2011	CytB	GQ282588	Chile	Aysén	Río Ibanez	-72.58	-46.09
Torres-Pérez 2010, Torres-Perez 2011	CytB	GQ282589	Chile	Aysén	Río Ibanez	-72.58	-46.09
Torres-Pérez 2010, Torres-Perez 2011	CytB	GQ282590	Chile	Aysén	Río Ibanez	-72.58	-46.09
Torres-Pérez 2010, Torres-Perez 2011	CytB	GQ282591	Chile	Aysén	Río Ibanez	-72.58	-46.09
Torres-Pérez 2010, Torres-Perez 2011	CytB	GQ282592	Chile	Aysén	Río Ibanez	-72.58	-46.09
Torres-Pérez 2010, Torres-Perez 2011	CytB	GQ282593	Chile	Aysén	Río Ibanez	-72.58	-46.09
Torres-Pérez 2010, Torres-Perez 2011	CytB	GQ282594	Chile	Aysén	Río Ibanez	-72.58	-46.09
Palma et al. (2005)	CytB	AY275698	Chile	Aysén	Río Simpson	-72.32	-45.46
Torres-Pérez 2010, Torres-Perez 2011	CytB	GQ282578	Chile	Aysén	Río Simpson	-72.32	-45.46
Torres-Pérez 2010, Torres-Perez 2011	CytB	GQ282579	Chile	Aysén	Río Simpson	-72.32	-45.46
Torres-Pérez 2010, Torres-Perez 2011	CytB	GQ282580	Chile	Aysén	Río Simpson	-72.32	-45.46
Torres-Pérez 2010, Torres-Perez 2011	CytB	GQ282581	Chile	Aysén	Río Simpson	-72.32	-45.46
Torres-Pérez 2010, Torres-Perez 2011	CytB	GQ282582	Chile	Aysén	Río Simpson	-72.32	-45.46
Torres-Pérez 2010, Torres-Perez 2011	CytB	GQ282583	Chile	Aysén	Río Simpson	-72.32	-45.46
Torres-Pérez 2010, Torres-Perez 2011	CytB	GQ282584	Chile	Aysén	Río Simpson	-72.32	-45.46
Torres-Pérez 2010, Torres-Perez 2011	CytB	GQ282585	Chile	Aysén	Río Simpson	-72.32	-45.46
Palma et al. (2005)	CytB	AY275689	Chile	Bio-Bio	Quillon	-72.57	-36.71
Torres-Pérez 2010, Torres-Perez 2011	CytB	GQ282542	Chile	Bio-Bio	Tomé	-72.95	-36.62
Torres-Pérez 2010, Torres-Perez 2011	CytB	GQ282543	Chile	Bio-Bio	Tomé	-72.95	-36.62
Torres-Pérez 2010, Torres-Perez 2011	CytB	GQ282544	Chile	Bio-Bio	Tomé	-72.95	-36.62
Torres-Pérez 2010, Torres-Perez 2011	CytB	GQ282545	Chile	Bio-Bio	Tomé	-72.95	-36.62
Torres-Pérez 2010, Torres-Perez 2011	CytB	GQ282546	Chile	Bio-Bio	Tomé	-72.95	-36.62
Torres-Pérez 2010, Torres-Perez 2011	CytB	GQ282547	Chile	Bio-Bio	Tomé	-72.95	-36.62
Torres-Pérez 2010, Torres-Perez 2011	CytB	GQ282548	Chile	Bio-Bio	Tomé	-72.95	-36.62
Torres-Pérez 2010, Torres-Perez 2011	CytB	GQ282549	Chile	Bio-Bio	Tomé	-72.95	-36.62
Torres-Pérez 2010, Torres-Perez 2011	CytB	GQ282550	Chile	Bio-Bio	Tomé	-72.95	-36.62
Torres-Pérez 2010, Torres-Perez 2011	CytB	GQ282551	Chile	Bio-Bio	Tomé	-72.95	-36.62
Palma et al. (2005)	CytB	AY275690	Chile	Bio-Bio	Tucapel	-71.79	-37.24
Torres-Perez 2011	CytB	JN034468	Chile	Bio-Bio	Tucapel	-71.96	-37.29
Torres-Perez 2011	CytB	JN034469	Chile	Bio-Bio	Tucapel	-71.96	-37.29
Torres-Perez 2011	CytB	JN034470	Chile	Bio-Bio	Tucapel	-71.96	-37.29
Torres-Perez 2011	CytB	JN034471	Chile	Bio-Bio	Tucapel	-71.96	-37.29
Torres-Perez 2011	CytB	JN034472	Chile	Bio-Bio	Tucapel	-71.96	-37.29
Torres-Perez 2011	CytB	JN034473	Chile	Bio-Bio	Tucapel	-71.96	-37.29
Torres-Perez 2011	CytB	JN034474	Chile	Bio-Bio	Tucapel	-71.96	-37.29
Torres-Perez 2011	CytB	JN034475	Chile	Bio-Bio	Tucapel	-71.96	-37.29
Torres-Perez 2011	CytB	JN034476	Chile	Bio-Bio	Tucapel	-71.96	-37.29
Palma et al. (2005)	CytB	AY275703	Argentina	Buenos Aires	Bahía San Bias	-62.22	-40.55
Palma et al. (2005)	CytB	AY275704	Argentina	Buenos Aires	Bahía San Bias	-62.22	-40.55
Lessa 2010	CytB	HM167895	Argentina	Chubut	Lago Puelo	-71.62	-42.09
Lessa 2010	CytB	HM167896	Argentina	Chubut	Laguna Larga	-71.58	-42.89
Lessa 2010	CytB	HM167897	Argentina	Chubut	Laguna Larga	-71.58	-42.89
Torres-Perez 2011	CytB	JN034440	Chile	Coquimbo	El Mauro	-70.58	-31.82
Torres-Perez 2011	CytB	JN034441	Chile	Coquimbo	El Mauro	-70.58	-31.82
Torres-Perez 2011	CytB	JN034442	Chile	Coquimbo	El Mauro	-70.58	-31.82
Torres-Perez 2011	CytB	JN034443	Chile	Coquimbo	El Mauro	-70.58	-31.82
Torres-Perez 2011	CytB	JN034444	Chile	Coquimbo	El Mauro	-70.58	-31.82
Torres-Perez 2011	CytB	JN034445	Chile	Coquimbo	El Mauro	-70.58	-31.82
Torres-Perez 2011	CytB	JN034446	Chile	Coquimbo	El Mauro	-70.58	-31.82
Torres-Perez 2011	CytB	JN034447	Chile	Coquimbo	El Mauro	-70.58	-31.82
Torres-Perez 2011	CytB	JN034448	Chile	Coquimbo	El Mauro	-70.58	-31.82
Torres-Perez 2011	CytB	JN034449	Chile	Coquimbo	El Mauro	-70.58	-31.82
Palma et al. (2005)	CytB	AF346572	Chile	Coquimbo	Fray Jorge	-71.69	-30.65
Palma et al. (2005)	CytB	AY275682	Chile	Coquimbo	La Silla	-70.74	-29.23
Torres-Pérez 2010, Torres-Perez 2011	CytB	GQ282512	Chile	Coquimbo	Los Vilos	-71.48	-32.16
Torres-Pérez 2010, Torres-Perez 2011	CytB	GQ282513	Chile	Coquimbo	Los Vilos	-71.48	-32.16
Torres-Pérez 2010, Torres-Perez 2011	CytB	GQ282514	Chile	Coquimbo	Los Vilos	-71.48	-32.16
Torres-Pérez 2010, Torres-Perez 2011	CytB	GQ282515	Chile	Coquimbo	Los Vilos	-71.48	-32.16
Torres-Pérez 2010, Torres-Perez 2011	CytB	GQ282516	Chile	Coquimbo	Los Vilos	-71.48	-32.16
Torres-Pérez 2010, Torres-Perez 2011	CytB	GQ282517	Chile	Coquimbo	Los Vilos	-71.48	-32.16
Torres-Pérez 2010, Torres-Perez 2011	CytB	GQ282518	Chile	Coquimbo	Los Vilos	-71.48	-32.16
Torres-Pérez 2010, Torres-Perez 2011	CytB	GQ282519	Chile	Coquimbo	Los Vilos	-71.48	-32.16
Torres-Pérez 2010, Torres-Perez 2011	CytB	GQ282520	Chile	Coquimbo	Los Vilos	-71.48	-32.16
Torres-Pérez 2010, Torres-Perez 2011	CytB	GQ282521	Chile	Coquimbo	Los Vilos	-71.48	-32.16
Torres-Pérez 2010, Torres-Perez 2011	CytB	GQ282502	Chile	Coquimbo	Parque Nacional Fray Jorge	-71.69	-30.65
Torres-Pérez 2010, Torres-Perez 2011	CytB	GQ282503	Chile	Coquimbo	Parque Nacional Fray Jorge	-71.69	-30.65
Torres-Pérez 2010, Torres-Perez 2011	CytB	GQ282504	Chile	Coquimbo	Parque Nacional Fray Jorge	-71.69	-30.65
Torres-Pérez 2010, Torres-Perez 2011	CytB	GQ282505	Chile	Coquimbo	Parque Nacional Fray Jorge	-71.69	-30.65
Torres-Pérez 2010, Torres-Perez 2011	CytB	GQ282506	Chile	Coquimbo	Parque Nacional Fray Jorge	-71.69	-30.65
Torres-Pérez 2010, Torres-Perez 2011	CytB	GQ282507	Chile	Coquimbo	Parque Nacional Fray Jorge	-71.69	-30.65
Torres-Pérez 2010, Torres-Perez 2011	CytB	GQ282508	Chile	Coquimbo	Parque Nacional Fray Jorge	-71.69	-30.65
Torres-Pérez 2010, Torres-Perez 2011	CytB	GQ282509	Chile	Coquimbo	Parque Nacional Fray Jorge	-71.69	-30.65
Torres-Pérez 2010, Torres-Perez 2011	CytB	GQ282510	Chile	Coquimbo	Parque Nacional Fray Jorge	-71.69	-30.65
Torres-Pérez 2010, Torres-Perez 2011	CytB	GQ282511	Chile	Coquimbo	Parque Nacional Fray Jorge	-71.69	-30.65
Palma et al. (2005)	CytB	AF346570	Chile	Coquimbo	Salamanca	-70.8	-31.89
Torres-Perez 2011	CytB	JN034493	Chile	Los lagos	Chiloe	-73.95	-42.57
Torres-Perez 2011	CytB	JN034494	Chile	Los lagos	Chiloe	-73.95	-42.57
Torres-Perez 2011	CytB	JN034495	Chile	Los lagos	Chiloe	-73.95	-42.57
Torres-Perez 2011	CytB	JN034496	Chile	Los lagos	Chiloe	-73.95	-42.57
Torres-Perez 2011	CytB	JN034497	Chile	Los lagos	Chiloe	-73.95	-42.57
Torres-Perez 2011	CytB	JN034498	Chile	Los lagos	Chiloe	-73.95	-42.57
Torres-Perez 2011	CytB	JN034499	Chile	Los lagos	Chiloe	-73.95	-42.57
Torres-Perez 2011	CytB	JN034500	Chile	Los lagos	Chiloe	-73.95	-42.57
Torres-Perez 2011	CytB	JN034501	Chile	Los lagos	Chiloe	-73.95	-42.57
Torres-Perez 2011	CytB	JN034502	Chile	Los lagos	Chiloe	-73.95	-42.57
Palma et al. (2005)	CytB	AF346573	Chile	Los Lagos	Chiloé	-73.67	-41.88
Palma et al. (2005)	CytB	AY275696	Chile	Los Lagos	Chiloé	-73.67	-41.88
Palma et al. (2005)	CytB	AY275694	Chile	Los Lagos	Panguipulli	-72.23	-39.74
Torres-Perez 2011	CytB	JN034483	Chile	Los Lagos	Panguipulli	-72.23	-39.74
Torres-Perez 2011	CytB	JN034484	Chile	Los Lagos	Panguipulli	-72.23	-39.74
Torres-Perez 2011	CytB	JN034485	Chile	Los Lagos	Panguipulli	-72.23	-39.74
Torres-Perez 2011	CytB	JN034486	Chile	Los Lagos	Panguipulli	-72.23	-39.74
Torres-Perez 2011	CytB	JN034487	Chile	Los Lagos	Panguipulli	-72.23	-39.74
Torres-Perez 2011	CytB	JN034488	Chile	Los Lagos	Panguipulli	-72.23	-39.74
Torres-Perez 2011	CytB	JN034489	Chile	Los Lagos	Panguipulli	-72.23	-39.74
Torres-Perez 2011	CytB	JN034490	Chile	Los Lagos	Panguipulli	-72.23	-39.74
Torres-Perez 2011	CytB	JN034491	Chile	Los Lagos	Panguipulli	-72.23	-39.74
Torres-Perez 2011	CytB	JN034492	Chile	Los Lagos	Panguipulli	-72.23	-39.74
Torres-Pérez 2010, Torres-Perez 2011	CytB	GQ282568	Chile	Los Lagos	Puyehue	-72.6	-40.68
Torres-Pérez 2010, Torres-Perez 2011	CytB	GQ282569	Chile	Los Lagos	Puyehue	-72.6	-40.68
Torres-Pérez 2010, Torres-Perez 2011	CytB	GQ282570	Chile	Los Lagos	Puyehue	-72.6	-40.68
Torres-Pérez 2010, Torres-Perez 2011	CytB	GQ282571	Chile	Los Lagos	Puyehue	-72.6	-40.68
Torres-Pérez 2010, Torres-Perez 2011	CytB	GQ282572	Chile	Los Lagos	Puyehue	-72.6	-40.68
Torres-Pérez 2010, Torres-Perez 2011	CytB	GQ282573	Chile	Los Lagos	Puyehue	-72.6	-40.68
Torres-Pérez 2010, Torres-Perez 2011	CytB	GQ282574	Chile	Los Lagos	Puyehue	-72.6	-40.68
Torres-Pérez 2010, Torres-Perez 2011	CytB	GQ282575	Chile	Los Lagos	Puyehue	-72.6	-40.68
Torres-Pérez 2010, Torres-Perez 2011	CytB	GQ282576	Chile	Los Lagos	Puyehue	-72.6	-40.68
Torres-Pérez 2010, Torres-Perez 2011	CytB	GQ282577	Chile	Los Lagos	Puyehue	-72.6	-40.68
Palma et al. (2005)	CytB	AY275695	Chile	Los Lagos	Riñihue	-72.32	-39.8
Lessa 2010	CytB	AY275705	Chile	Magallanes		-70.93	-53.1667
Palma et al. (2018)	CytB	EU192160	Chile	Magallanes	Isla Navarino	-67.66	-55.0755
Palma et al. (2005)	CytB	AY452197	Chile	Magallanes	Parque Nacional Torres del Paine	-73.13	-51.12
Palma et al. (2005)	CytB	AY275706	Chile	Magallanes	Río Penitente	-71.54	-52.11
Palma et al. (2005)	CytB	AY452198	Chile	Magallanes	Torres del Paine	-73.13	-51.12
Torres-Perez 2011	CytB	JN034513	Chile	Magallanes	Torres del Paine	-73.13	-51.12
Torres-Perez 2011	CytB	JN034514	Chile	Magallanes	Torres del Paine	-73.13	-51.12
Torres-Perez 2011	CytB	JN034515	Chile	Magallanes	Torres del Paine	-73.13	-51.12
Torres-Perez 2011	CytB	JN034516	Chile	Magallanes	Torres del Paine	-73.13	-51.12
Torres-Perez 2011	CytB	JN034517	Chile	Magallanes	Torres del Paine	-73.13	-51.12
Torres-Perez 2011	CytB	JN034518	Chile	Magallanes	Torres del Paine	-73.13	-51.12
Torres-Perez 2011	CytB	JN034519	Chile	Magallanes	Torres del Paine	-73.13	-51.12
Torres-Perez 2011	CytB	JN034520	Chile	Magallanes	Torres del Paine	-73.13	-51.12
Torres-Perez 2011	CytB	JN034521	Chile	Magallanes	Torres del Paine	-73.13	-51.12
Torres-Perez 2011	CytB	JN034522	Chile	Magallanes	Torres del Paine	-73.13	-51.12
Lessa 2010	CytB	HM167903	Chile	Magallanes	Torres del Paine	-72.83	-51.13
Palma et al. (2005)	CytB	AY275688	Chile	Maule	Bullileo	-71.41	-36.29
Torres-Perez 2011	CytB	JN034523	Chile	Maule	Curico	-71.25	-34.98
Torres-Perez 2011	CytB	JN034458	Chile	Maule	Duao	-72.18	-34.9
Torres-Perez 2011	CytB	JN034459	Chile	Maule	Duao	-72.18	-34.9
Torres-Perez 2011	CytB	JN034460	Chile	Maule	Duao	-72.18	-34.9
Torres-Perez 2011	CytB	JN034461	Chile	Maule	Duao	-72.18	-34.9
Torres-Perez 2011	CytB	JN034462	Chile	Maule	Duao	-72.18	-34.9
Torres-Perez 2011	CytB	JN034463	Chile	Maule	Duao	-72.18	-34.9
Torres-Perez 2011	CytB	JN034464	Chile	Maule	Duao	-72.18	-34.9
Torres-Perez 2011	CytB	JN034465	Chile	Maule	Duao	-72.18	-34.9
Torres-Perez 2011	CytB	JN034466	Chile	Maule	Duao	-72.18	-34.9
Torres-Perez 2011	CytB	JN034467	Chile	Maule	Duao	-72.18	-34.9
Torres-Pérez 2010, Torres-Perez 2011	CytB	GQ282532	Chile	Maule	Reserva Nacional Los Ruiles	-72.51	-35.83
Torres-Pérez 2010, Torres-Perez 2011	CytB	GQ282533	Chile	Maule	Reserva Nacional Los Ruiles	-72.51	-35.83
Torres-Pérez 2010, Torres-Perez 2011	CytB	GQ282534	Chile	Maule	Reserva Nacional Los Ruiles	-72.51	-35.83
Torres-Pérez 2010, Torres-Perez 2011	CytB	GQ282535	Chile	Maule	Reserva Nacional Los Ruiles	-72.51	-35.83
Torres-Pérez 2010, Torres-Perez 2011	CytB	GQ282536	Chile	Maule	Reserva Nacional Los Ruiles	-72.51	-35.83
Torres-Pérez 2010, Torres-Perez 2011	CytB	GQ282537	Chile	Maule	Reserva Nacional Los Ruiles	-72.51	-35.83
Torres-Pérez 2010, Torres-Perez 2011	CytB	GQ282538	Chile	Maule	Reserva Nacional Los Ruiles	-72.51	-35.83
Torres-Pérez 2010, Torres-Perez 2011	CytB	GQ282539	Chile	Maule	Reserva Nacional Los Ruiles	-72.51	-35.83
Torres-Pérez 2010, Torres-Perez 2011	CytB	GQ282540	Chile	Maule	Reserva Nacional Los Ruiles	-72.51	-35.83
Torres-Pérez 2010, Torres-Perez 2011	CytB	GQ282541	Chile	Maule	Reserva Nacional Los Ruiles	-72.51	-35.83
Palma et al. (2005)	CytB	AY275687	Chile	Maule	Romeral	-71.13	-34.97
Palma et al. (2005)	CytB	AY275685	Chile	Región Metropolitana	Rinconada de Maipú	-70.89	-33.5
Palma et al. (2005)	CytB	AF346568	Chile	Región Metropolitana	San Carlos de Apoquindo	-70.48	-33.4
Lessa 2010	CytB	HM167904	Argentina	Neuquén	Chacabuco	-71.14	-40.97
Palma et al. (2005)	CytB	AY275701	Argentina	Neuquén	Chos Malal	-70.28	-37.39
Palma et al. (2005)	CytB	AY275702	Argentina	Neuquén	Las Breñas	-71.2	-39.38
Lessa 2010	CytB	HM167902	Argentina	Neuquén	Quillen	-71.22	-39.37
Palma et al. (2005)	CytB	AY275700	Argentina	Neuquén	Zapala	-70.5	-38.83
Palma et al. (2005)	CytB	AY275686	Chile	O'Higgins	San Fernando	-70.78	-34.77
Torres-Perez 2011	CytB	JN034450	Chile	Región Metropolitana	Quilamuta	-71.52	-33.88
Torres-Perez 2011	CytB	JN034451	Chile	Región Metropolitana	Quilamuta	-71.52	-33.88
Torres-Perez 2011	CytB	JN034452	Chile	Región Metropolitana	Quilamuta	-71.52	-33.88
Torres-Perez 2011	CytB	JN034453	Chile	Región Metropolitana	Quilamuta	-71.52	-33.88
Torres-Perez 2011	CytB	JN034454	Chile	Región Metropolitana	Quilamuta	-71.52	-33.88
Torres-Perez 2011	CytB	JN034455	Chile	Región Metropolitana	Quilamuta	-71.52	-33.88
Torres-Perez 2011	CytB	JN034456	Chile	Región Metropolitana	Quilamuta	-71.52	-33.88
Torres-Perez 2011	CytB	JN034457	Chile	Región Metropolitana	Quilamuta	-71.52	-33.88
Torres-Pérez 2010, Torres-Perez 2011	CytB	GQ282522	Chile	Región Metropolitana	Santiago	-70.49	-33.47
Torres-Pérez 2010, Torres-Perez 2011	CytB	GQ282523	Chile	Región Metropolitana	Santiago	-70.49	-33.47
Torres-Pérez 2010, Torres-Perez 2011	CytB	GQ282524	Chile	Región Metropolitana	Santiago	-70.49	-33.47
Torres-Pérez 2010, Torres-Perez 2011	CytB	GQ282525	Chile	Región Metropolitana	Santiago	-70.49	-33.47
Torres-Pérez 2010, Torres-Perez 2011	CytB	GQ282526	Chile	Región Metropolitana	Santiago	-70.49	-33.47
Torres-Pérez 2010, Torres-Perez 2011	CytB	GQ282527	Chile	Región Metropolitana	Santiago	-70.49	-33.47
Torres-Pérez 2010, Torres-Perez 2011	CytB	GQ282528	Chile	Región Metropolitana	Santiago	-70.49	-33.47
Torres-Pérez 2010, Torres-Perez 2011	CytB	GQ282529	Chile	Región Metropolitana	Santiago	-70.49	-33.47
Torres-Pérez 2010, Torres-Perez 2011	CytB	GQ282530	Chile	Región Metropolitana	Santiago	-70.49	-33.47
Torres-Pérez 2010, Torres-Perez 2011	CytB	GQ282531	Chile	Región Metropolitana	Santiago	-70.49	-33.47
Lessa 2010	CytB	HM167901	Argentina	Rio Chico	Estancia Cerro Ventana	-70.25	-48.99
Lessa 2010	CytB	HM167900	Argentina	Rio Chico	Estancia La Ensenada	-72.08	-48.37
Gonzalez-Ittig (2010) b	CytB	GU185911	Argentina	Río Negro	Bariloche	-71.45	-41.15
Gonzalez-Ittig (2010) b	CytB	GU185912	Argentina	Río Negro	Bariloche	-71.45	-41.15
Rivera 2007	CytB	AY863416	Argentina	Río Negro	Bariloche	-71.45	-41.15
Gonzalez-Ittig (2014)	CytB	U03535	Bariloche	Rıo Negro Province	Argentina	-71.45	-41.15
Lessa 2010	CytB	HM167898	Argentina	Tierra del Fuego	Ushuaia	-68.33	-54.82
Lessa 2010	CytB	HM167899	Argentina	Tierra del Fuego	Ushuaia	-68.33	-54.82
Palma et al. (2005)	CytB	AY275683	Chile	Valparaíso	Quebrada del Tigre	-71.44	-32.56
Palma et al. (2005)	CytB	AY275684	Chile	Valparaíso	San Antonio	-71.62	-33.57
